# Supplementary material for: Targetome profile of hsa-miR-93-5p is resistant to isoform formation in prostate adenocarcinoma
Source: PeerJ. 2026 Feb 16;14:e20642. doi: 10.7717/peerj.20642 (PMC12919312; doi:10.7717/peerj.20642)
Supplement: Supplemental Information 1 [file peerj-14-20642-s001.xls]

## Sheet: Sheet1
ITEM TO CHECK	IMPORTANCE	CHECKLIST
EXPERIMENTAL DESIGN
Definition of experimental and control groups	E	Page 2, lines 76-78
Number within each group	E	Page 3, lines 93-94
Assay carried out by core lab or investigator's lab?	D	Investigator's lab
Acknowledgement of authors' contributions	D	No
SAMPLE
Description	E	Page 3, lines 80-81, 92-93; Ref. Maltseva et al. (2024)
Volume/mass of sample processed	D	Ref. Maltseva et al. (2024)
Microdissection or macrodissection	E	Not applicapable
Processing procedure	E	Page 3, lines 84-85
If frozen - how and how quickly?	E	Page 3, lines 84-85
If fixed - with what, how quickly?	E	Not applicapable
Sample storage conditions and duration (especially for FFPE samples)	E	Page 3, lines 84-85
NUCLEIC ACID EXTRACTION
Procedure and/or instrumentation	E	Page 2, lines 80-81
Name of kit and details of any modifications	E	Page 2, lines 80
Source of additional reagents used	D	Not used
Details of DNase or RNAse treatment	E	Page 2, lines 80-81
Contamination assessment (DNA or RNA)	E	Not necessary because the first step in reverse transcription is polyadenylation, and poly-A polymerase is specific to RNA and does not polyadenylate DNA.
Nucleic acid quantification	E	Page 3, lines 81-84
Instrument and method	E	Page 3, lines 81-84
Purity (A260/A280)	D	Page 3, lines 84
Yield	D	No
RNA integrity method/instrument	E	Page 3, lines 84
RIN/RQI or Cq of 3' and 5' transcripts	E	Page 3, lines 84
Electrophoresis traces	D	No
Inhibition testing (Cq dilutions, spike or other)	E	qPCR efficiency control was applied
REVERSE TRANSCRIPTION
Complete reaction conditions	E	Page 3, lines 92-93; Ref. Maltseva et al. (2024)
Amount of RNA and reaction volume	E	Page 3, lines 92-93; Ref. Maltseva et al. (2024)
Priming oligonucleotide (if using GSP) and concentration	E	Page 3, lines 92-93; Ref. Maltseva et al. (2024)
Reverse transcriptase and concentration	E	Page 3, lines 92-93; Ref. Maltseva et al. (2024)
Temperature and time	E	Page 3, lines 92-93; Ref. Maltseva et al. (2024)
Manufacturer of reagents and catalogue numbers	D	Page 3, lines 92-93; Ref. Maltseva et al. (2024)
Cqs with and without RT	D*	Not necessary because the first step in reverse transcription is polyadenylation, and poly-A polymerase is specific to RNA and does not polyadenylate DNA.
Storage conditions of cDNA	D	cDNA samples were used immediately for PCR or stored at -20 C.
qPCR TARGET INFORMATION
If multiplex, efficiency and LOD of each assay.	E	Not applicapable
Sequence accession number	E	Supplementary Table SA
Location of amplicon	D	No
Amplicon length	E	Supplementary Table SA
In silico specificity screen (BLAST, etc)	E	BLAST
Pseudogenes, retropseudogenes or other homologs?	D	Not applicapable
Sequence alignment	D	No
Secondary structure analysis of amplicon	D	No
Location of each primer by exon or intron (if applicable)	E	Not applicapable
What splice variants are targeted?	E	Not applicapable
qPCR OLIGONUCLEOTIDES
Primer sequences	E	Supplementary Table SA
RTPrimerDB Identification Number	D	Not applicapable
Probe sequences	D**	Not applicapable
Location and identity of any modifications	E	Not applicapable
Manufacturer of oligonucleotides	D	Ref. Maltseva et al. (2024)
Purification method	D	No
qPCR PROTOCOL
Complete reaction conditions	E	Page 3, lines 92-93
Reaction volume and amount of cDNA/DNA	E	Page 3, lines 92-93
Primer, (probe), Mg++ and dNTP concentrations	E	Page 3, lines 92-93
Polymerase identity and concentration	E	Page 3, lines 92-93
Buffer/kit identity and manufacturer	E	Page 3, lines 92-93
Exact chemical constitution of the buffer	D	No
Additives (SYBR Green I, DMSO, etc.)	E	Page 3, lines 92-93
Manufacturer of plates/tubes and catalog number	D	No
Complete thermocycling parameters	E	Ref. Maltseva et al. (2024)
Reaction setup (manual/robotic)	D	Manual
Manufacturer of qPCR instrument	E	DT Primer, DNA Technologies (Russia)
qPCR VALIDATION
Evidence of optimisation (from gradients)	D	No
Specificity (gel, sequence, melt, or digest)	E	Melting curves (Archive)
For SYBR Green I, Cq of the NTC	E	Yes,
Standard curves with slope and y-intercept	E	Supplementary files: Primer eff_miR-93-5p, Primer eff_miR-182-5p
PCR efficiency calculated from slope	E	Supplementary files: Primer eff_miR-93-5p, Primer eff_miR-182-5p
Confidence interval for PCR efficiency or standard error	D	Supplementary files: Primer eff_miR-93-5p, Primer eff_miR-182-5p
r2 of standard curve	E	Supplementary files: Primer eff_miR-93-5p, Primer eff_miR-182-5p
Linear dynamic range	E	Supplementary files: Primer eff_miR-93-5p, Primer eff_miR-182-5p
Cq variation at lower limit	E	Supplementary files: Primer eff_miR-93-5p, Primer eff_miR-182-5p
Confidence intervals throughout range	D	No
Evidence for limit of detection	E	Supplementary files: Primer eff_miR-93-5p, Primer eff_miR-182-5p
If multiplex, efficiency and LOD of each assay.	E	Not applicapable
DATA ANALYSIS
qPCR analysis program (source, version)	E	RealTime_PCR v7.9, DNA Technologies (Russia)
Cq method determination	E	The study used threshold cycle (Ct) values (threshold method). Determination of the threshold amplification cycle Ct is based on drawing a threshold line and determining for each sample the cycle number at which the amplification curve crosses the threshold line.
Outlier identification and disposition	E	If a value within a technical replicate differs by more than 0.5 units from all other values, it is considered an outlier.
Results of NTCs	E	Supplementary files: Primer eff.s; PCR_isoform overexpression in HEK293T
Justification of number and choice of reference genes	E	Supplementary file: Reference miRNAs_GeNorm
Description of normalisation method	E	Supplementary file "PCR_isoform overexpression in HEK293T", the raw "Norm.factor" (Geometric mean)
Number and concordance of biological replicates	D	Page 3, lines 94; Supplementary file "PCR_isoform overexpression in HEK293T"
Number and stage (RT or qPCR) of technical replicates	E	Page 3, lines 93
Repeatability (intra-assay variation)	E	Supplementary files: PCR_isoform overexpression in HEK293T
Reproducibility (inter-assay variation, %CV)	D	Supplementary files: PCR_isoform overexpression in HEK293T
Power analysis	D	No
Statistical methods for result significance	E	T-test
Software (source, version)	E	R programming language
Cq or raw data submission using RDML	D	No
Table 1. MIQE checklist for authors, reviewers and editors. All essential information (E) must be submitted with the manuscript. Desirable
information (D) should be submitted if available. If using primers obtained from RTPrimerDB, information on qPCR target, oligonucleotides,
protocols and validation is available from that source.
*: Assessing the absence of DNA using a no RT assay is essential when first extracting RNA. Once the sample has been validated as
RDNA-free, inclusion of a no-RT control is desirable, but no longer essential.
**: Disclosure of the probe sequence is highly desirable and strongly encouraged. However, since not all commercial pre-designed assay
vendors provide this information, it cannot be an essential requirement. Use of such assays is advised against.
