# Supplementary material for: Targetome profile of hsa-miR-93-5p is resistant to isoform formation in prostate adenocarcinoma
Source: PeerJ. 2026 Feb 16;14:e20642. doi: 10.7717/peerj.20642 (PMC12919312; doi:10.7717/peerj.20642)
Supplement: Supplemental Information 6 — TCGA-PRAD –expression in log2(1 + FPKM)-scale in prostate adenocarcinoma primary tumor samples; PC-3_Control –expression in log2(1 + FPKM)-scale in control PC-3 cell line; PC-3_Mean_l2FC –log2(FC) (fold change) resulting from the shRNA transduction; Correlation_canonical –Spearman’s correlation computed by prostate adenocarcinoma primary tumor samples; Padj –Benjamini-Hochberg adjusted p-value of the zero-correlation test; Seed_canonical –presence of the canonical 6mer seed region; Seed_iso_4 –presence of the +4 5′-isomiR 7mer-m8 seed region; Seed_iso_3 –presence of the +3 5′-isomiR 7mer-m8 seed region. [file peerj-14-20642-s006.csv]

	TCGA-PRAD	PC-3_Control	PC-3_Mean_l2FC	Correlation_canonical	Padj	Seed_canonical	Seed_iso_4	Seed_iso_3
HMGA1	3.981005259814535	10.349355039891869	-0.286820942204	0.087403690875473	0.113	6mer in 3'-UTR	6mer in 3'-UTR	7mer-m8 in 3'-UTR
ENO1	6.936355429416906	9.074929645755772	-0.225999381067846	0.0319808385163569	0.628	6mer in 3'-UTR	6mer	6mer
LGALS1	6.080381639081415	8.572205602663063	-0.46173736035715	-0.1675053428215963	0.000698		7mer-m8 in 3'-UTR
S100A16	3.284054470287286	8.455658765042486	-0.2357297764464037	-0.2892500211009898	5.73e-10	7mer-m8 in 3'-UTR	7mer-m8 in 3'-UTR
TAGLN2	5.500439869474057	8.358288151923338	-0.298448655956292	-0.2230888431991191	3.1e-06
U2AF2	4.944700200557972	7.218536700923107	-0.24264430594093	0.093324309844638	0.0865	7mer-m8 in 3'-UTR	6mer in 3'-UTR
TXNRD1	3.266064402209971	7.146295424568099	-0.3734541858229753	-0.1410590070371482	0.00532		7mer-m8	7mer-m8
PPP1R14B	5.013892502754165	7.110688988575319	-0.4949388404613616	0.4870850468059476	2.03e-28	6mer in 3'-UTR	7mer-m8 in 3'-UTR
SFN	5.640027749164482	7.105563621072441	-0.4469420791777294	-0.1686380388497908	0.000635	6mer	6mer	7mer-m8
ADAM15	4.43235194356216	6.8817282039490735	-0.2463660622594696	0.0686180725960745	0.235	6mer	6mer	6mer
KPNB1	4.657341017821864	6.753876538451794	-0.2020228331669063	-0.1242036129484343	0.0162	7mer-m8	7mer-m8 in 3'-UTR	7mer-m8
LRATD2	3.423075456378335	6.521971274260999	-0.3072548959164543	0.0560520315981902	0.349	7mer-m8 in 3'-UTR	6mer in 3'-UTR	6mer in 3'-UTR
DNAJB1	4.9778147222657	6.440646173582967	-0.2354190902847606	-0.0916810081147649	0.0933	6mer in 3'-UTR	7mer-m8 in 3'-UTR	7mer-m8
PXN	4.119721893299406	6.131965134715443	-0.2717704780780496	-0.1819016492431566	0.000199	6mer in 3'-UTR	7mer-m8 in 3'-UTR	6mer in 3'-UTR
HNRNPUL1	4.838006644727744	6.110921858506214	-0.2454159338935393	-0.2461301549845383	2.04e-07	7mer-m8	7mer-m8 in 3'-UTR	7mer-m8 in 3'-UTR
FGFBP1	0.5061320704657688	5.739653458986859	-0.7097478793340556	-0.2906993027584681	4.61e-10	7mer-m8	6mer	6mer
SLC7A8	4.361281875797125	5.7392230649824	-0.5063606112823463	-0.2524413271362298	9.23e-08	6mer		6mer in 3'-UTR
IGFBP6	3.922766440461933	5.6642912824519	-0.6108294513584043	-0.1397609710484221	0.00583
ICMT	4.081289255863738	5.64160367567342	-0.2807566936253927	-0.3486334846059674	2.87e-14	7mer-m8 in 3'-UTR	7mer-m8 in 3'-UTR	7mer-m8 in 3'-UTR
AKAP12	2.3552732478023652	5.547300351900557	-0.3528373056706617	-0.3023243218294902	7.79e-11	6mer in 3'-UTR	7mer-m8	6mer
MAP4	3.8129275824483058	5.456098336727266	-0.236385751754668	-0.2914528879286274	4.12e-10	6mer	7mer-m8 in 3'-UTR	7mer-m8 in 3'-UTR
SH2B3	1.65278829253988	5.422669411345289	-0.556966617609126	-0.3874110602845714	1.32e-17	7mer-m8 in 3'-UTR	6mer in 3'-UTR	7mer-m8 in 3'-UTR
UQCRC2	4.54948356617628	5.38599235503024	-0.3382074355067393	-0.1974337116551667	4.59e-05	6mer	6mer in 3'-UTR	7mer-m8 in 3'-UTR
CLIC4	4.579001389454452	5.362225057742894	-0.5069713974350046	-0.4962056723030322	1.41e-29	6mer in 3'-UTR		6mer in 3'-UTR
BST2	4.5150954935815415	5.160710719768097	-2.840661585415807	-0.1761479002156508	0.000333			6mer
KRT75	0.1387011357982959	5.026765146245274	-1.0276267832341046	-0.0582961810240451	0.327			6mer in 3'-UTR
KMT2D	2.164251665292255	5.01959462185121	-0.3966758620722063	-0.2932878452944283	3.13e-10	6mer in 3'-UTR	7mer-m8	7mer-m8
S100A4	4.130985515505844	4.991594789067563	-1.4665132864329369	-0.1635177020091457	0.00097	7mer-m8 in 3'-UTR	6mer	6mer
NDRG1	6.5422991321257475	4.897979627089559	-0.3951138784612003	-0.1455061521816128	0.00388	7mer-m8	6mer	6mer in 3'-UTR
RAPGEF1	3.1577163150212626	4.894281601338224	-0.2943191974145729	-0.3455755623254388	5.05e-14	6mer in 3'-UTR	7mer-m8 in 3'-UTR	6mer in 3'-UTR
FLNC	3.8822243436900705	4.833459157298226	-0.4501140301036226	-0.4467476043683002	1.28e-23		6mer	7mer-m8
GLTP	4.39376150411356	4.744140402797707	-0.5983592323325443	-0.1550487464737122	0.0019	7mer-m8 in 3'-UTR	6mer in 3'-UTR	7mer-m8 in 3'-UTR
MED12	2.749431636131268	4.6959503794556605	-0.3842137591508276	-0.4220744147120946	5.610000000000001e-21		7mer-m8	6mer
DCAF12	3.5484196406506294	4.575216378366477	-0.5167387701754707	-0.2502685499374366	1.21e-07		6mer in 3'-UTR	7mer-m8 in 3'-UTR
AHNAK2	1.106079756314199	4.54471376272145	-0.2794576487445547	-0.563034227972798	4.32e-39	6mer	7mer-m8	7mer-m8 in 3'-UTR
RDH10	1.9989956722049864	4.428990669601647	-0.6860399938630594	-0.2856727212269837	9.7e-10	6mer in 3'-UTR	7mer-m8 in 3'-UTR
ASAP1	1.590260794577312	4.3713801385876865	-0.4256007701734013	-0.4469783255223547	1.1999999999999998e-23	6mer in 3'-UTR	7mer-m8 in 3'-UTR	7mer-m8 in 3'-UTR
EMP1	2.944265391732346	4.35660009866092	-0.4218065767616397	-0.3338280612308648	4.16e-13	6mer in 3'-UTR		6mer in 3'-UTR
IQGAP1	3.5783301835634203	4.246303632032897	-0.3924273487247703	-0.5258387547789599	1.45e-33	6mer in 3'-UTR	7mer-m8 in 3'-UTR	7mer-m8 in 3'-UTR
ATP2B4	2.7773986391891716	4.091616276712807	-0.5992602575991467	-0.5886875235393971	5.03e-43	6mer in 3'-UTR	7mer-m8 in 3'-UTR	7mer-m8
PPARD	3.2140129786559353	4.04358537203546	-0.5680333259308826	-0.2393815102290713	4.66e-07	7mer-m8 in 3'-UTR	6mer	6mer in 3'-UTR
GLUL	4.87808635904313	3.91899891639814	-0.3871563572369537	-0.366634630561832	9.2e-16	7mer-m8 in 3'-UTR	6mer in 3'-UTR	6mer in 3'-UTR
PCSK9	0.0569461871681177	3.660670950314467	-0.8874934422365875	-0.1920197776749502	7.76e-05		6mer in 3'-UTR	6mer in 3'-UTR
PDE12	2.0035618694135606	3.6290828500599033	-0.4624729054779047	-0.3579952351287747	4.92e-15	7mer-m8	7mer-m8 in 3'-UTR	7mer-m8 in 3'-UTR
SYNPO	2.6570120229287	3.5501007497624433	-0.4832059428000096	-0.4125902656990726	5.2e-20	6mer in 3'-UTR	7mer-m8	7mer-m8 in 3'-UTR
LAMA3	1.476000865346445	3.4955575733551463	-0.4908833705972273	-0.3713715541318798	3.58e-16	7mer-m8 in 3'-UTR	7mer-m8 in 3'-UTR	6mer in 3'-UTR
PEAR1	0.7729181289469484	3.3811615664048564	-0.710949516971588	-0.3655239662618762	1.14e-15		6mer in 3'-UTR	6mer in 3'-UTR
MUC5AC	0.0493616373497082	3.3687556626682635	-0.7863508692755103	-0.2092091539082753	1.39e-05	6mer	7mer-m8	7mer-m8
NBPF1	2.1323608731039436	3.290130164959653	-0.7199754175527211	-0.089346256913921	0.104		7mer-m8 in 3'-UTR	7mer-m8 in 3'-UTR
PLEKHA6	2.479107414742833	3.2890668817515967	-0.6069845356969976	-0.3927524283987957	4.22e-18	6mer in 3'-UTR	7mer-m8 in 3'-UTR	7mer-m8 in 3'-UTR
PTPRH	0.0848012765090271	3.213730549788606	-0.8626397369384806	-0.1938618740092259	6.5e-05		7mer-m8	7mer-m8
TMEM64	2.225578444982906	3.20204910094801	-0.6925981579249446	-0.3982719883150242	1.28e-18	7mer-m8 in 3'-UTR	6mer in 3'-UTR	7mer-m8 in 3'-UTR
HSPB8	3.949430802766926	2.50916764009891	-3.3608878251515164	-0.4076615844943553	1.6e-19	6mer	7mer-m8	6mer in 3'-UTR
TUB	1.5726185051563633	1.78115309656069	-2.802374203450143	-0.3090472629020122	2.68e-11	6mer	7mer-m8	7mer-m8
