# Supplementary material for: Targetome profile of hsa-miR-93-5p is resistant to isoform formation in prostate adenocarcinoma
Source: PeerJ. 2026 Feb 16;14:e20642. doi: 10.7717/peerj.20642 (PMC12919312; doi:10.7717/peerj.20642)
Supplement: Supplemental Information 7 — 6mer –number of significantly expressed mRNAs containing 6mer seed region of the canonical form; 7mer-m8 –number of significantly expressed mRNAs containing 7mer-m8 seed region of the +4 5′-isomiR; intersection –intersection size of “6mer” and “7mer-m8” mRNAs; union –union size of “6mer” and “7mer-m8” mRNAs; jaccard –intersection / union. [file peerj-14-20642-s007.csv]

mature	6mer	7mer-m8	intersection	union	jaccard
hsa-miR-143-3p	7510	3746	3003	8253	0.3638676844783715
hsa-miR-21-5p	4643	2220	1386	5477	0.2530582435639948
hsa-miR-375-3p	6850	209	146	6913	0.0211196296832055
hsa-miR-148a-3p	7435	1098	855	7678	0.111357124251107
hsa-miR-22-3p	8815	2628	2293	9150	0.2506010928961749
hsa-let-7a-5p	5676	1391	900	6167	0.1459380574023026
hsa-miR-10b-5p	7012	3117	2249	7880	0.2854060913705584
hsa-miR-30a-5p	4980	3318	1900	6398	0.2969678024382619
hsa-miR-101-3p	6084	2331	1752	6663	0.2629446195407474
hsa-miR-182-5p	7469	2474	1968	7975	0.2467711598746081
hsa-miR-99b-5p	2192	1679	432	3439	0.1256179121837743
hsa-miR-100-5p	2192	1380	338	3234	0.1045145330859616
hsa-miR-103a-3p	9069	2254	1993	9330	0.2136120042872454
hsa-miR-200c-3p	6009	2894	1496	7407	0.2019711084109626
hsa-let-7b-5p	5676	1391	900	6167	0.1459380574023026
hsa-miR-92a-3p	5746	2849	1923	6672	0.2882194244604316
hsa-let-7f-5p	5676	2538	1672	6542	0.2555793335371446
hsa-miR-30a-3p	7907	810	627	8090	0.0775030902348578
hsa-miR-30e-3p	7907	810	627	8090	0.0775030902348578
hsa-miR-25-3p	5746	2849	1923	6672	0.2882194244604316
hsa-miR-30d-5p	4980	2524	1390	6114	0.2273470722930978
hsa-let-7c-5p	5676	1391	900	6167	0.1459380574023026
hsa-miR-29a-3p	7594	4278	3308	8564	0.3862680990191499
hsa-miR-183-5p	7425	3331	2606	8150	0.3197546012269938
hsa-miR-28-3p	4354	1736	1000	5090	0.1964636542239685
hsa-miR-145-5p	7887	3855	3230	8512	0.3794642857142857
hsa-miR-30e-5p	4980	3318	1900	6398	0.2969678024382619
hsa-miR-99a-5p	2192	1380	338	3234	0.1045145330859616
hsa-miR-93-5p	7444	4172	3334	8282	0.4025597681719391
hsa-miR-10a-5p	7012	2367	1715	7664	0.2237734864300626
hsa-miR-29c-3p	7594	2907	2227	8274	0.2691563935218757
hsa-miR-24-3p	7985	3387	2744	8628	0.3180343069077422
hsa-miR-27b-3p	8269	3821	3241	8849	0.3662560741326703
hsa-miR-26a-5p	6400	3209	2353	7256	0.3242833517089305
hsa-miR-203a-3p	7061	3124	2735	7450	0.3671140939597315
hsa-miR-23b-3p	7055	2342	1870	7527	0.2484389531021655
hsa-miR-23a-3p	7055	2342	1870	7527	0.2484389531021655
hsa-miR-125b-5p	7183	2854	2241	7796	0.2874551051821447
hsa-miR-126-3p	1586	1377	274	2689	0.1018966158423205
hsa-let-7e-5p	5676	2588	1671	6593	0.2534506294554831
hsa-miR-141-3p	6642	4018	2793	7867	0.3550273293504512
hsa-miR-140-3p	7686	2304	1860	8130	0.2287822878228782
hsa-miR-200b-3p	6009	5049	2954	8104	0.3645113524185587
hsa-miR-532-5p	6622	2578	1903	7297	0.2607921063450733
hsa-miR-26b-5p	6400	2093	1658	6835	0.2425749817117776
hsa-miR-374a-3p	5678	1962	1359	6281	0.2163668205699729
hsa-miR-205-5p	8317	3756	3218	8855	0.3634105025409373
hsa-miR-151a-3p	4241	4056	1961	6336	0.3095012626262626
hsa-miR-196b-5p	6572	3591	2479	7684	0.3226184279021343
hsa-miR-27a-3p	8269	3821	3241	8849	0.3662560741326703
hsa-miR-9-5p	8135	1163	1022	8276	0.1234896085065248
hsa-miR-199a-5p	7862	3248	2637	8473	0.3112238876431016
hsa-miR-320a-3p	7457	3757	2948	8266	0.356641664650375
hsa-miR-30c-5p	4980	3318	1900	6398	0.2969678024382619
hsa-miR-30b-5p	4980	3318	1900	6398	0.2969678024382619
hsa-miR-125a-5p	7183	2854	2241	7796	0.2874551051821447
hsa-miR-21-3p	6416	1206	792	6830	0.1159590043923865
hsa-let-7i-5p	5676	1447	941	6182	0.1522161112908444
hsa-miR-127-3p	3404	1903	795	4512	0.1761968085106383
hsa-miR-181a-5p	6777	497	368	6906	0.0532869968143643
hsa-miR-379-5p	5845	1125	739	6231	0.1186005456588027
hsa-let-7g-5p	5676	1447	941	6182	0.1522161112908444
hsa-miR-29b-3p	7594	2907	2227	8274	0.2691563935218757
hsa-miR-141-5p	8298	2723	2371	8650	0.2741040462427745
