# Supplementary material for: Targetome profile of hsa-miR-93-5p is resistant to isoform formation in prostate adenocarcinoma
Source: PeerJ. 2026 Feb 16;14:e20642. doi: 10.7717/peerj.20642 (PMC12919312; doi:10.7717/peerj.20642)
Supplement: Supplemental Information 8 — 6mer –number of significantly expressed mRNAs containing 6mer seed region of the canonical form; 7mer-m8 –number of significantly expressed mRNAs containing 7mer-m8 seed region of the +3 5′-isomiR; intersection –intersection size of ”6mer” and ”7mer-m8” mRNAs; union –union size of ”6mer” and ”7mer-m8” mRNAs; jaccard –intersection / union. [file peerj-14-20642-s008.csv]

mature	6mer	7mer-m8	intersection	union	jaccard
hsa-miR-143-3p	7510	2985	2374	8121	0.2923285309690925
hsa-miR-21-5p	4643	2363	1469	5537	0.2653061224489796
hsa-miR-375-3p	6850	896	692	7054	0.0981003685851998
hsa-miR-148a-3p	7435	1426	1119	7742	0.1445362955308705
hsa-miR-22-3p	8815	3135	2742	9208	0.2977845351867941
hsa-let-7a-5p	5676	1840	1189	6327	0.1879247668721353
hsa-miR-10b-5p	7012	2785	2033	7764	0.2618495620814013
hsa-miR-30a-5p	4980	2618	1606	5992	0.2680240320427236
hsa-miR-101-3p	6084	1804	1364	6524	0.2090741876149601
hsa-miR-182-5p	7469	2794	2251	8012	0.2809535696455317
hsa-miR-99b-5p	2192	877	231	2838	0.0813953488372093
hsa-miR-100-5p	2192	658	183	2667	0.0686164229471316
hsa-miR-103a-3p	9069	2025	1827	9267	0.1971511816121722
hsa-miR-200c-3p	6009	1494	871	6632	0.1313329312424608
hsa-let-7b-5p	5676	1840	1189	6327	0.1879247668721353
hsa-miR-92a-3p	5746	2894	1826	6814	0.2679776929850308
hsa-let-7f-5p	5676	1840	1189	6327	0.1879247668721353
hsa-miR-30a-3p	7907	1255	922	8240	0.1118932038834951
hsa-miR-30e-3p	7907	1255	922	8240	0.1118932038834951
hsa-miR-25-3p	5746	2894	1826	6814	0.2679776929850308
hsa-miR-30d-5p	4980	2618	1606	5992	0.2680240320427236
hsa-let-7c-5p	5676	1840	1189	6327	0.1879247668721353
hsa-miR-29a-3p	7594	3414	2650	8358	0.3170614979660205
hsa-miR-183-5p	7425	3911	2999	8337	0.3597217224421254
hsa-miR-28-3p	4354	2011	1187	5178	0.2292390884511394
hsa-miR-145-5p	7887	3857	3270	8474	0.385886240264338
hsa-miR-30e-5p	4980	2618	1606	5992	0.2680240320427236
hsa-miR-99a-5p	2192	658	183	2667	0.0686164229471316
hsa-miR-93-5p	7444	3055	2386	8113	0.2940958954763959
hsa-miR-10a-5p	7012	2785	2033	7764	0.2618495620814013
hsa-miR-29c-3p	7594	3220	2425	8389	0.2890690189533913
hsa-miR-24-3p	7985	3113	2533	8565	0.2957384705195563
hsa-miR-27b-3p	8269	4790	4027	9032	0.445859167404783
hsa-miR-26a-5p	6400	1707	1331	6776	0.1964285714285714
hsa-miR-203a-3p	7061	4090	3557	7594	0.4683961021859362
hsa-miR-23b-3p	7055	2277	1749	7583	0.2306475009890544
hsa-miR-23a-3p	7055	2277	1749	7583	0.2306475009890544
hsa-miR-125b-5p	7183	2850	2242	7791	0.2877679373636247
hsa-miR-126-3p	1586	853	172	2267	0.0758711954124393
hsa-let-7e-5p	5676	2596	1692	6580	0.2571428571428571
hsa-miR-141-3p	6642	3291	2500	7433	0.3363379523745459
hsa-miR-140-3p	7686	3505	2876	8315	0.3458809380637402
hsa-miR-200b-3p	6009	3420	2253	7176	0.3139632107023411
hsa-miR-532-5p	6622	3330	2348	7604	0.3087848500789058
hsa-miR-26b-5p	6400	2551	2031	6920	0.2934971098265896
hsa-miR-374a-3p	5678	2952	2167	6463	0.3352932074887823
hsa-miR-205-5p	8317	3018	2618	8717	0.3003326832625903
hsa-miR-151a-3p	4241	3837	1986	6092	0.3260013131976362
hsa-miR-196b-5p	6572	2401	1678	7295	0.2300205620287868
hsa-miR-27a-3p	8269	4790	4027	9032	0.445859167404783
hsa-miR-9-5p	8135	1836	1624	8347	0.1945609200910506
hsa-miR-199a-5p	7862	2555	2098	8319	0.2521937732900589
hsa-miR-320a-3p	7457	4210	3136	8531	0.3676005157660297
hsa-miR-30c-5p	4980	2618	1606	5992	0.2680240320427236
hsa-miR-30b-5p	4980	2618	1606	5992	0.2680240320427236
hsa-miR-125a-5p	7183	2850	2242	7791	0.2877679373636247
hsa-miR-21-3p	6416	2175	1528	7063	0.2163386662891122
hsa-let-7i-5p	5676	1840	1189	6327	0.1879247668721353
hsa-miR-127-3p	3404	667	264	3807	0.0693459416863672
hsa-miR-181a-5p	6777	605	491	6891	0.0712523581483094
hsa-miR-379-5p	5845	1431	967	6309	0.153273101917895
hsa-let-7g-5p	5676	1840	1189	6327	0.1879247668721353
hsa-miR-29b-3p	7594	3220	2425	8389	0.2890690189533913
hsa-miR-141-5p	8298	4196	3605	8889	0.4055574305321183
