# Supplementary material for: Targetome profile of hsa-miR-93-5p is resistant to isoform formation in prostate adenocarcinoma
Source: PeerJ. 2026 Feb 16;14:e20642. doi: 10.7717/peerj.20642 (PMC12919312; doi:10.7717/peerj.20642)
Supplement: Supplemental Information 9 — 6mer –number of significantly expressed mRNAs containing 6mer seed region of the canonical form; 7mer-m8 –number of significantly expressed mRNAs extending 6mer seed region with 7mer-m8 seed region of the +4 5′-isomiR; intersection –intersection size of “6mer” and “7mer-m8” mRNAs; union –union size of “6mer” and “7mer-m8” mRNAs; jaccard –intersection / union. [file peerj-14-20642-s009.csv]

mature	6mer	11mer	ratio
hsa-let-7e-5p	5676.0	62.0	0.0109231853417899
hsa-miR-26b-5p	6400.0	46.0	0.0071875
hsa-miR-26a-5p	6400.0	44.0	0.006875
hsa-miR-145-5p	7887.0	44.0	0.00557880055788
hsa-miR-203a-3p	7061.0	35.0	0.0049568049851295
hsa-miR-125a-5p	7183.0	35.0	0.0048726158986495
hsa-miR-125b-5p	7183.0	35.0	0.0048726158986495
hsa-miR-141-3p	6642.0	30.0	0.004516711833785
hsa-miR-93-5p	7444.0	33.0	0.0044331004836109
hsa-miR-25-3p	5746.0	25.0	0.0043508527671423
hsa-miR-92a-3p	5746.0	25.0	0.0043508527671423
hsa-miR-143-3p	7510.0	31.0	0.0041278295605858
hsa-miR-29a-3p	7594.0	29.0	0.0038188043191993
hsa-miR-182-5p	7469.0	28.0	0.0037488284910965
hsa-miR-205-5p	8317.0	30.0	0.0036070698569195
hsa-miR-27a-3p	8269.0	29.0	0.0035070746160357
hsa-miR-27b-3p	8269.0	29.0	0.0035070746160357
hsa-miR-199a-5p	7862.0	26.0	0.0033070465530399
hsa-miR-22-3p	8815.0	29.0	0.0032898468519568
hsa-miR-320a-3p	7457.0	24.0	0.0032184524607751
hsa-miR-29c-3p	7594.0	24.0	0.0031603897814063
hsa-miR-29b-3p	7594.0	24.0	0.0031603897814063
hsa-miR-101-3p	6084.0	19.0	0.0031229454306377
hsa-miR-141-5p	8298.0	24.0	0.0028922631959508
hsa-miR-23b-3p	7055.0	20.0	0.0028348688873139
hsa-miR-23a-3p	7055.0	20.0	0.0028348688873139
hsa-miR-183-5p	7425.0	21.0	0.0028282828282828
hsa-miR-24-3p	7985.0	22.0	0.0027551659361302
hsa-let-7f-5p	5676.0	15.0	0.0026427061310782
hsa-miR-196b-5p	6572.0	17.0	0.0025867315885575
hsa-miR-103a-3p	9069.0	22.0	0.0024258462895578
hsa-miR-200b-3p	6009.0	14.0	0.0023298385754701
hsa-let-7b-5p	5676.0	13.0	0.0022903453136011
hsa-let-7c-5p	5676.0	13.0	0.0022903453136011
hsa-let-7a-5p	5676.0	13.0	0.0022903453136011
hsa-miR-30d-5p	4980.0	11.0	0.0022088353413654
hsa-miR-21-5p	4643.0	10.0	0.0021537798836958
hsa-miR-10b-5p	7012.0	13.0	0.0018539646320593
hsa-miR-28-3p	4354.0	8.0	0.001837390904915
hsa-miR-30e-5p	4980.0	9.0	0.0018072289156626
hsa-miR-30c-5p	4980.0	9.0	0.0018072289156626
hsa-miR-30b-5p	4980.0	9.0	0.0018072289156626
hsa-miR-30a-5p	4980.0	9.0	0.0018072289156626
hsa-let-7g-5p	5676.0	10.0	0.0017618040873854
hsa-let-7i-5p	5676.0	10.0	0.0017618040873854
hsa-miR-374a-3p	5678.0	9.0	0.00158506516379
hsa-miR-140-3p	7686.0	11.0	0.0014311735623211
hsa-miR-151a-3p	4241.0	6.0	0.0014147606696533
hsa-miR-532-5p	6622.0	7.0	0.0010570824524312
hsa-miR-379-5p	5845.0	6.0	0.0010265183917878
hsa-miR-9-5p	8135.0	8.0	0.0009834050399508
hsa-miR-10a-5p	7012.0	6.0	0.0008556759840273
hsa-miR-126-3p	1586.0	1.0	0.0006305170239596
hsa-miR-21-3p	6416.0	4.0	0.0006234413965087
hsa-miR-127-3p	3404.0	2.0	0.0005875440658049
hsa-miR-200c-3p	6009.0	3.0	0.000499251123315
hsa-miR-99a-5p	2192.0	1.0	0.000456204379562
hsa-miR-100-5p	2192.0	1.0	0.000456204379562
hsa-miR-99b-5p	2192.0	1.0	0.000456204379562
hsa-miR-30e-3p	7907.0	3.0	0.0003794106487922
hsa-miR-30a-3p	7907.0	3.0	0.0003794106487922
hsa-miR-181a-5p	6777.0	1.0	0.0001475579164822
hsa-miR-375-3p	6850.0	1.0	0.0001459854014598
hsa-miR-148a-3p	7435.0	1.0	0.0001344989912575
