# Supplementary material for: Targetome profile of hsa-miR-93-5p is resistant to isoform formation in prostate adenocarcinoma
Source: PeerJ. 2026 Feb 16;14:e20642. doi: 10.7717/peerj.20642 (PMC12919312; doi:10.7717/peerj.20642)
Supplement: Supplemental Information 12 [file peerj-14-20642-s012.xlsx]

## Sheet: Лист1
sample	primer	Ct			Sample
HEK293T-shMiR-93_2nd	miR-93 canon	14			2nd repeat	2nd repeat	3rd repeat	3rd repeat
HEK293T-shMiR-93_2nd	miR-93 canon	13.8		miRNA	HEK293T-shMiR-93_2nd	HEK293T-Ctrl_2nd	HEK293T-shMiR-93_3rd	HEK293T-Ctrl_3rd
HEK293T-shMiR-93_2nd	miR-93 canon	14.1		miR-93 canon	13.9667	18	14.1	18.1667
HEK293T-Ctrl_2nd	miR-93 canon	18.2		miR-93 UU	15.1333	18.9333	15.1667	18.7667
HEK293T-Ctrl_2nd	miR-93 canon	17.7		miR-93 UUU	15.6667	23.0667	16.2333	23.7667
HEK293T-Ctrl_2nd	miR-93 canon	18.1		miR-191-5p	17.4333	17.6667	17.2333	17.6667
HEK293T-shMiR-93_3rd	miR-93 canon	14.2		miR-182-5p	18.1333	18.2667	18.1667	18.4333
HEK293T-shMiR-93_3rd	miR-93 canon	14.2
HEK293T-shMiR-93_3rd	miR-93 canon	13.9			2nd repeat	3rd repeat
HEK293T-Ctrl_3rd	miR-93 canon	18.3		dCt	HEK293T-shMiR-93_2nd	HEK293T-shMiR-93_3rd	Eff
HEK293T-Ctrl_3rd	miR-93 canon	18		miR-93 canon	4.03333	4.06667	1.87
HEK293T-Ctrl_3rd	miR-93 canon	18.2		miR-93 UU	3.8	3.6	2
NTC	miR-93 canon			miR-93 UUU	7.4	7.53333	2
NTC	miR-93 canon			miR-191-5p	0.233333	0.433333	2.12
NTC	miR-93 canon			miR-182-5p	0.133333	0.266667	1.98
HEK293T-shMiR-93_2nd	miR-93 UU	15.2
HEK293T-shMiR-93_2nd	miR-93 UU	14.9			2nd repeat	3rd repeat
HEK293T-shMiR-93_2nd	miR-93 UU	15.3		Eff^dCt	HEK293T-shMiR-93_2nd	HEK293T-shMiR-93_3rd
HEK293T-Ctrl_2nd	miR-93 UU	18.5		miR-93 canon	12.4861	12.7494
HEK293T-Ctrl_2nd	miR-93 UU	18.7		miR-93 UU	13.9288	12.1257
HEK293T-Ctrl_2nd	miR-93 UU	19.6		miR-93 UUU	168.897	185.25
HEK293T-shMiR-93_3rd	miR-93 UU	14.9		miR-191-5p	1.19164	1.38488
HEK293T-shMiR-93_3rd	miR-93 UU	15.3		miR-182-5p	1.09536	1.19981
HEK293T-shMiR-93_3rd	miR-93 UU	15.3		Norm.factor	1.19164	1.38488
HEK293T-Ctrl_3rd	miR-93 UU	19			1.09536	1.19981
HEK293T-Ctrl_3rd	miR-93 UU	18.6
HEK293T-Ctrl_3rd	miR-93 UU	18.7			2nd repeat	3rd repeat
NTC	miR-93 UU			FC	HEK293T-shMiR-93_2nd	HEK293T-shMiR-93_3rd
NTC	miR-93 UU			miR-93 canon	10.4781	9.20613
NTC	miR-93 UU			miR-93 UU	11.6888	8.7558
HEK293T-shMiR-93_2nd	miR-93 UUU	15.8		miR-93 UUU	141.735	133.766
HEK293T-shMiR-93_2nd	miR-93 UUU	15.6
HEK293T-shMiR-93_2nd	miR-93 UUU	15.6
HEK293T-Ctrl_2nd	miR-93 UUU	23.2
HEK293T-Ctrl_2nd	miR-93 UUU	22.8
HEK293T-Ctrl_2nd	miR-93 UUU	23.2
HEK293T-shMiR-93_3rd	miR-93 UUU	16.2
HEK293T-shMiR-93_3rd	miR-93 UUU	16.4
HEK293T-shMiR-93_3rd	miR-93 UUU	16.1
HEK293T-Ctrl_3rd	miR-93 UUU	23.6
HEK293T-Ctrl_3rd	miR-93 UUU	23.8
HEK293T-Ctrl_3rd	miR-93 UUU	23.9
NTC	miR-93 UUU
NTC	miR-93 UUU
NTC	miR-93 UUU
HEK293T-shMiR-93_2nd	miR-191-5p	17.3
HEK293T-shMiR-93_2nd	miR-191-5p	17.6
HEK293T-shMiR-93_2nd	miR-191-5p	17.4
HEK293T-Ctrl_2nd	miR-191-5p	17.7
HEK293T-Ctrl_2nd	miR-191-5p	17.8
HEK293T-Ctrl_2nd	miR-191-5p	17.5
HEK293T-shMiR-93_3rd	miR-191-5p	17.2
HEK293T-shMiR-93_3rd	miR-191-5p	17.4
HEK293T-shMiR-93_3rd	miR-191-5p	17.1
HEK293T-Ctrl_3rd	miR-191-5p	17.8
HEK293T-Ctrl_3rd	miR-191-5p	17.6
HEK293T-Ctrl_3rd	miR-191-5p	17.6
NTC	miR-191-5p
NTC	miR-191-5p
NTC	miR-191-5p
HEK293T-shMiR-93_2nd	miR-182-5p	18
HEK293T-shMiR-93_2nd	miR-182-5p	18.2
HEK293T-shMiR-93_2nd	miR-182-5p	18.2
HEK293T-Ctrl_2nd	miR-182-5p	18.3
HEK293T-Ctrl_2nd	miR-182-5p	18.1
HEK293T-Ctrl_2nd	miR-182-5p	18.4
HEK293T-shMiR-93_3rd	miR-182-5p	18.3
HEK293T-shMiR-93_3rd	miR-182-5p	18.1
HEK293T-shMiR-93_3rd	miR-182-5p	18.1
HEK293T-Ctrl_3rd	miR-182-5p	18.2
HEK293T-Ctrl_3rd	miR-182-5p	19
HEK293T-Ctrl_3rd	miR-182-5p	18.1
NTC	miR-182-5p
NTC	miR-182-5p
NTC	miR-182-5p
