# Supplementary material for: Targetome profile of hsa-miR-93-5p is resistant to isoform formation in prostate adenocarcinoma
Source: PeerJ. 2026 Feb 16;14:e20642. doi: 10.7717/peerj.20642 (PMC12919312; doi:10.7717/peerj.20642)
Supplement: Supplemental Information 13 — includes efficiency-transformed expression values and average standard deviations used to select normalizers in the main study. [file peerj-14-20642-s013.xlsx]

## Sheet: Лист1
30e_4	21.1	21.1667
30e_4	21.1						Ct	4	5	H1	N/T	gRNA				Av.St.Dev.
30e_4	21.3						miR-30e-5p	21.2	22.5	24.2	23.1	22			miR-30e-5p	1.12345
30e_5	21.5	22.5333					miR-182-5p	20.1	20.7	20.9	19.7	20.9			miR-182-5p	0.63208
30e_5	23.1						miR-22-3p	22.4	22.4	23	22.3	23.4			miR-22-3p	0.629531
30e_5	23						miR-191-5p	16.5	16.9	17.9	16.6	17.2			miR-191-5p	0.618179
30e_H1	24	24.2					miR-21-5p	17.5	16.5	16.6	16.3	17.1			miR-21-5p	0.918564
30e_H1	24.2
30e_H1	24.4
30e_NT	22.7	23.0667					Eff^Ct	4	5	H1	N/T	gRNA	Eff
30e_NT	23.4						miR-30e-5p	1.26298e+06	2.98909e+06	9.22151e+06	4.44857e+06	2.14604e+06	1.94
30e_NT	23.1						miR-182-5p	918270	1.38347e+06	1.586e+06	698722	1.586e+06	1.98
30e_gRNA	22	22.0333					miR-22-3p	4.94662e+06	4.94662e+06	7.47516e+06	4.61768e+06	9.84378e+06	1.99
30e_gRNA	21.9						miR-191-5p	242405	327398	694084	261322	410182	2.12
30e_gRNA	22.2						miR-21-5p	262137	128498	137994	111422	197095	2.04
30e_Neg.ctrl.
30e_Neg.ctrl.
30e_Neg.ctrl.								4	5	H1	N/T	gRNA	St.dev.	Av. St.dev.
182_4	20.1	20.0667					miR-30e-5p							1.12345
182_4	20.1						miR-182-5p	0.459842	1.11142	2.53961	2.67055	0.436287	1.09538
182_4	20						miR-22-3p	-1.96961	-0.726738	0.302897	-0.0538273	-2.19753	1.11987
182_5	20.6	20.7					miR-191-5p	2.38134	3.19059	3.73182	4.08944	2.38734	0.773792
182_5	20.7						miR-21-5p	2.26844	4.53988	6.06232	5.31923	3.44471	1.50477
182_5	20.8
182_H1	21	20.9333
182_H1	21							4	5	H1	N/T	gRNA	St.dev.	Av. St.dev.
182_H1	20.8						miR-30e-5p	-0.459842	-1.11142	-2.53961	-2.67055	-0.436287	1.09538	0.63208
182_NT	19.7	19.6667					miR-182-5p
182_NT	19.7						miR-22-3p	-2.42945	-1.83815	-2.23671	-2.72438	-2.63382	0.353311
182_NT	19.6						miR-191-5p	1.9215	2.07917	1.19221	1.41889	1.95105	0.38469
182_gRNA	20.8	20.9333					miR-21-5p	1.8086	3.42847	3.52271	2.64868	3.00843	0.694935
182_gRNA	21
182_gRNA	21
182_Neg.ctrl.								4	5	H1	N/T	gRNA	St.dev.	Av. St.dev.
182_Neg.ctrl.							miR-30e-5p	1.96961	0.726738	-0.302897	0.0538273	2.19753	1.11987	0.629531
182_Neg.ctrl.							miR-182-5p	2.42945	1.83815	2.23671	2.72438	2.63382	0.353311
22_4	22.5	22.3667					miR-22-3p
22_4	22.3						miR-191-5p	4.35095	3.91733	3.42892	4.14327	4.58488	0.44231
22_4	22.3						miR-21-5p	4.23805	5.26662	5.75943	5.37306	5.64225	0.602631
22_5	22.4	22.3667
22_5	22.5
22_5	22.2							4	5	H1	N/T	gRNA	St.dev.	Av. St.dev.
22_H1	22.9	23.0333					miR-30e-5p	-2.38134	-3.19059	-3.73182	-4.08944	-2.38734	0.773792	0.618179
22_H1	23.1						miR-182-5p	-1.9215	-2.07917	-1.19221	-1.41889	-1.95105	0.38469
22_H1	23.1						miR-22-3p	-4.35095	-3.91733	-3.42892	-4.14327	-4.58488	0.44231
22_NT	22.1	22.2667					miR-191-5p
22_NT	22.4						miR-21-5p	-0.1129	1.3493	2.3305	1.22979	1.05737	0.871923
22_NT	22.3
22_gRNA	23.5	23.3667
22_gRNA	23.4							4	5	H1	N/T	gRNA	St.dev.	Av. St.dev.
22_gRNA	23.2						miR-30e-5p	-2.26844	-4.53988	-6.06232	-5.31923	-3.44471	1.50477	0.918564
22_Neg.ctrl.							miR-182-5p	-1.8086	-3.42847	-3.52271	-2.64868	-3.00843	0.694935
22_Neg.ctrl.							miR-22-3p	-4.23805	-5.26662	-5.75943	-5.37306	-5.64225	0.602631
22_Neg.ctrl.							miR-191-5p	0.1129	-1.3493	-2.3305	-1.22979	-1.05737	0.871923
191_4	16.3	16.4667					miR-21-5p
191_4	16.5
191_4	16.6
191_5	17	16.9333
191_5	16.9
191_5	16.9
191_H1	17.8	17.9333
191_H1	18
191_H1	18
191_NT	16.7	16.5667
191_NT	16.6
191_NT	16.4
191_gRNA	17.3	17.2
191_gRNA	17.1
191_gRNA	17.2
191_Neg.ctrl.
191_Neg.ctrl.
191_Neg.ctrl.
21_4	18	17.5333
21_4	17.4
21_4	17.2
21_5	16.8	16.5
21_5	16.3
21_5	16.4
21_H1	16.4	16.6333
21_H1	16.7
21_H1	16.8
21_NT	16.2	16.3
21_NT	16.3
21_NT	16.4
21_gRNA	17	17.0667
21_gRNA	16.9
21_gRNA	17.3
21_Neg.ctrl.
21_Neg.ctrl.
21_Neg.ctrl.
