# Supplementary material for: Targetome profile of hsa-miR-93-5p is resistant to isoform formation in prostate adenocarcinoma
Source: PeerJ. 2026 Feb 16;14:e20642. doi: 10.7717/peerj.20642 (PMC12919312; doi:10.7717/peerj.20642)
Supplement: Supplemental Information 14 [file peerj-14-20642-s014.xlsx]

## Sheet: Лист1
			y				x	x^2
		miR-93-f1r3	Ct	среднее Ct		разбавление	log©								a	E	SE(E)
		5	22.9	22.8667	50	0.02	-1.69897	2.8865		0.00702845					-3.6794	1.86975	0.0924549			22.9	-1.69897	22.9
		5	22.9		50	0.02	-1.69897	2.8865		0.00702845										22.9	-1.69897	22.9
		5	22.8		50	0.02	-1.69897	2.8865		0.0337956										22.8	-1.69897	22.8
		10	24.5	24.2667	100	0.01	-2	4		0.11169										24.5	-2	24.5
		10	24.5		100	0.01	-2	4		0.11169										24.5	-2	24.5
		10	23.8		100	0.01	-2	4		0.13381										23.8	-2	23.8
		20	25.7	25.4333	200	0.005	-2.30103	5.29474		0.12407										25.7	-2.30103	25.7
		20	25.1		200	0.005	-2.30103	5.29474		0.0613871										25.1	-2.30103	25.1
		20	25.5		200	0.005	-2.30103	5.29474		0.0231757										25.5	-2.30103	25.5
		40	26.8	26.4667	400	0.0025	-2.60206	6.77072		0.0730468										26.8	-2.60206	26.8
		40	26		400	0.0025	-2.60206	6.77072		0.280612										26	-2.60206	26
		40	26.6		400	0.0025	-2.60206	6.77072		0.0049381										26.6	-2.60206	26.6
		80	27.8	27.4	800	0.00125	-2.90309	8.42793		0.00779821										27.8	-2.90309	27.8
		80	27.8		800	0.00125	-2.90309	8.42793		0.00779821										27.8	-2.90309	27.8
		80	26.6		800	0.00125	-2.90309	8.42793		0
		160	28.9	28.5333	1600	0.000625	-3.20412	10.2664		4.02375e-05										28.9	-3.20412	28.9
		160	28		1600	0.000625	-3.20412	10.2664		0
		160	28.7		1600	0.000625	-3.20412	10.2664		0.0375029										28.7	-3.20412	28.7
													корень
						сумма по столбцу	-44.1278	112.939	s2=	0.0640882	Sa^2=	0.084522	0.290727
