# Supplementary material for: Targetome profile of hsa-miR-93-5p is resistant to isoform formation in prostate adenocarcinoma
Source: PeerJ. 2026 Feb 16;14:e20642. doi: 10.7717/peerj.20642 (PMC12919312; doi:10.7717/peerj.20642)
Supplement: Supplemental Information 15 [file peerj-14-20642-s015.xlsx]

## Sheet: Лист1
miR-182-5p	5	22.8		0.69897	22.8
	5	22.7		0.69897	22.7
	5	22.5		0.69897	22.5
	10	22.8		1	22.8
	10	22.7		1	22.7
	10	22.3		1	22.3
	20	23.3		1.30103	23.3	22.9735	0.326473	0.106585	0.0510477
	20	23.2		1.30103	23.2	22.9735	0.226473	0.0512899	0.225937
	20	22.9		1.30103	22.9	22.9735	-0.0735272	0.00540624
	40	24.1		1.60206	24.1	23.9869	0.113146	0.0128019
	40	24.1		1.60206	24.1	23.9869	0.113146	0.0128019
	40	23.8		1.60206	23.8	23.9869	-0.186854	0.0349145
	80	24.7		1.90309	24.7	25.0002	-0.300182	0.0901089
	80	24.6		1.90309	24.6	25.0002	-0.400182	0.160145
	80	24.8		1.90309	24.8	25.0002	-0.200182	0.0400726
	160	25.8		2.20412	25.8	26.0135	-0.213509	0.045586			E=1.98±0.09
	160	26		2.20412	26	26.0135	-0.0135087	0.000182485
	160	26		2.20412	26	26.0135	-0.0135087	0.000182485
	320	27.1		2.50515	27.1	27.0268	0.0731641	0.00535299
	320	27.3		2.50515	27.3	27.0268	0.273164	0.0746186
	320	27.3		2.50515	27.3	27.0268	0.273164	0.0746186
	NC
	NC
	NC
