# Supplementary material for: Targetome profile of hsa-miR-93-5p is resistant to isoform formation in prostate adenocarcinoma
Source: PeerJ. 2026 Feb 16;14:e20642. doi: 10.7717/peerj.20642 (PMC12919312; doi:10.7717/peerj.20642)
Supplement: Supplemental Information 21 [file peerj-14-20642-s021.txt]

# Primer_eff_miR-93-5p.xlsx
среднее Ct - average Ct
разбавление - dilution
сумма по столбцу - column sum
корень - square root

# *_melting_temerature.pdf
Отчёт по результатам анализа ПЦР - Report on PCR analysis results
Настройки анализа - Analysis settings
метод: Пороговый - method: Threshold 
Дата - Date 
Номер протокола - Protocol number
Оператор - Operator
Гость - Guest 
Файл с результатами - Results file
Комментарий - Comment
Тест - Test
Программа амплификации - Amplification program
хранение - storage
Кривая плавления - Melting curve
Номер лунки - Well number
Идентификатор пробирки - Tube identifier
